# Supplementary material for: The Development of a One-Step RT-qPCR for the Detection and Quantification of Viable Forms of Trypanosoma cruzi in Açai Samples from Areas at Risk of Chagas Disease through Oral Transmission
Source: Int J Mol Sci. 2024 May 18;25(10):5531. doi: 10.3390/ijms25105531 (PMC11122307; doi:10.3390/ijms25105531)
Supplement: Supplementary file 1 [file ijms-25-05531-s001.zip]

Archive with 1 entries (1 files):
- ijms-2987685-supplementary.pdf
